# Supplementary material for: Phylogenomics and Antimicrobial Resistance of Clinical Bacteroides Isolates from a Tertiary Hospital in Southern Thailand
Source: Antibiotics (Basel). 2025 Nov 11;14(11):1143. doi: 10.3390/antibiotics14111143 (PMC12649151; doi:10.3390/antibiotics14111143)
Supplement: Supplementary file 1 [file antibiotics-14-01143-s001.zip]

Archive with 1 entries (1 files):
- antibiotics-3898253-supplementary-1.xlsx
