# Supplementary material for: Phylogenomics and Antimicrobial Resistance of Clinical Bacteroides Isolates from a Tertiary Hospital in Southern Thailand
Source: Antibiotics (Basel). 2025 Nov 11;14(11):1143. doi: 10.3390/antibiotics14111143 (PMC12649151; doi:10.3390/antibiotics14111143)
Supplement: Supplementary file 1 [file antibiotics-14-01143-s001.zip › antibiotics-3898253-supplementary-1.xlsx]

## Sheet: Supplementary Table S1
Supplementary Table S1. Assembly parameter of 16 Bacteroides spp. genomes
sample	total_contig	total_contig_length	max_contig_length	mean_contig_length	median_contig_length	min_contig_length	n50_contig_length	l50_contig_count	num_contig_non_acgtn	contig_percent_a	contig_percent_c	contig_percent_g	contig_percent_t	contig_percent_n	contig_non_acgtn	contigs_greater_1m	contigs_greater_100k	contigs_greater_10k	contigs_greater_1k	percent_contigs_greater_1m	percent_contigs_greater_100k	percent_contigs_greater_10k	percent_contigs_greater_1k
1A	47	5439389	879006	115731	54197	507	295476	6	0	28.93	22.6	20.85	27.62	0	0	0	17	31	42	0	36.17	65.96	89.36
2A	41	5151928	775413	125656	9037	555	372478	5	0	28.67	22.3	21.02	28.01	0	0	0	15	20	34	0	36.59	48.78	82.93
4A	52	4951342	514637	95218	32253	509	292390	6	0	28.81	22.19	21.07	27.93	0	0	0	15	32	42	0	28.85	61.54	80.77
11A	46	5113403	765235	111160	27482	689	334850	6	0	28.95	22.41	20.94	27.69	0	0	0	14	29	42	0	30.43	63.04	91.3
12A	29	5192546	804765	179053	60850	585	461876	5	0	29.14	22.39	20.7	27.78	0	0	0	12	20	25	0	41.38	68.97	86.21
13A	41	5286249	794416	128932	60609	557	320642	6	0	28.72	22.11	21.29	27.87	0	0	0	15	26	37	0	36.59	63.41	90.24
14A	39	5279013	676301	135359	52167	541	336787	6	0	28.32	21.88	21.57	28.22	0	0	0	16	24	34	0	41.03	61.54	87.18
15A	21	4963637	1074909	236363	60831	508	663013	3	0	28.84	22.02	21.21	27.93	0	0	1	9	14	17	4.76	42.86	66.67	80.95
16A	99	6249595	319778	63127	44475	926	113594	18	0	29.49	21.27	20.43	28.81	0	0	0	22	79	98	0	22.22	79.8	98.99
18A	90	6143441	602252	68260	34132	518	145358	13	0	28.96	21.98	20.79	28.27	0	0	0	20	59	85	0	22.22	65.56	94.44
20A	60	5634915	650456	93915	27627	527	253640	7	0	28.49	21.5	21.83	28.18	0	0	0	19	40	55	0	31.67	66.67	91.67
21A	128	6660162	259285	52032	22430	515	131846	19	0	28.85	21.67	21.17	28.31	0	0	0	28	82	119	0	21.88	64.06	92.97
23A	79	6552296	585888	82940	40627	515	201612	11	0	29.14	21.71	21.06	28.09	0	0	0	21	52	73	0	26.58	65.82	92.41
24A	40	5021953	668446	125548	31480	577	486783	5	0	28.88	22.46	20.87	27.79	0	0	0	13	29	37	0	32.5	72.5	92.5
26A	89	6208955	312394	69763	35608	515	166051	14	0	28.73	21.53	21.19	28.55	0	0	0	24	66	81	0	26.97	74.16	91.01
27A	125	6639686	495159	53117	14103	655	125864	17	0	29.37	21.24	20.82	28.57	0	0	0	26	71	117	0	20.8	56.8	93.6

## Sheet: Supplementary Figure S1
Supplementary Figure S1. Sequence similarity analysis of plasmid pBI143 from Bacteroides fragilis strain IB143 and plasmid repUS2 from B. fragilis PSU11A and B. ovatus PSU27A. Annotation was performed using Prokka, and the annotated sequences were visualized using the Clinker tool. The identity percentage between sequences is represented by a grayscale gradient, with black indicating 100% identit…
